# Supplementary material for: Temporal Changes in Reverse Torque of Locking-Head Screws Used in the Locking Plate in Segmental Tibial Defect in Goat Model
Source: Front Surg. 2021 Apr 27;8:637268. doi: 10.3389/fsurg.2021.637268 (PMC8111000; doi:10.3389/fsurg.2021.637268)
Supplement: Supplementary file 1 [file Table_1.XLSX]

## Sheet: Sheet1
Identification			Peak Reverse Torque (Ncm) in different screw positions from 1 to 8 and combined prox and dist										Perpendicular Screw Placement (1-yes, 0-no)								Length of the screw (mm)								Cortical Fracture at Day 0 (1-yes, 0-no)								Plate Displacement at Termination Day		Plate Bending	Periosteal Reaction at Termination Day		Lysis at Termination Day		Screw displacement at Termination Day
Goat ID	Months	Weight	Screw 1	Screw 2	Screw 3	Screw 4	Screw 5	Screw 6	Screw 7	Screw 8	Combined (1-4)	Combined (5-8)	Screw 12	Screw 23	Screw 34	Screw 45	Screw 56	Screw 67	Screw 78	Screw 89	Screw 110	Screw 211	Screw 312	Screw 413	Screw 514	Screw 615	Screw 716	Screw 817	Screw 118	Screw 219	Screw 320	Screw 421	Screw 522	Screw 623	Screw 724	Screw 825	Proximal Segment	Distal Segment	Termination Day	Proximal Segment	Distal Segment	Proximal segment 26	Distal segment 27	Screw 128	Screw 229	Screw 330	Screw 431	Screw 532	Screw 633
G18075	3		15.2	302.5	537.8	9.7	473	262.8	346.7	656.4	216.3	434.73	1	1	1	1	1	1	1	1									0	0	0	0	0	0	0	0	0	0	0	0	0	0	0	0	0	0	1	0	0
G18001	3	50	46.4	81	81	13.3	98	92.4	96.9	41.4	55.43	82.18	1	1	1	1	1	1	1	1	43	35	35	37	35	36	33	33	0	1	1	1	0	0	0	0	0	0	0	0	0	0	0	0	0	0	0	0	0
G18031	3	62.5	156.4	58.3	134.5	136.1	107.7	114.5	89.2	51.6	121.33	90.75	1	0	1	1	1	1	1	1	41	41	36	37	32	32	32	32	0	1	1	0	0	0	0	0	0	0	1	0	0	0	0	0	0	0	0	0	0
G18035	3	45	87.6	53.8	66.1	168.1	209.8	196.2	74.3	71.5	93.9	137.95	1	1	1	1	1	1	1	0									0	0	0	0	0	0	0	0	0	0	0	0	0	0	0	0	1	1	0	0	1
G18032	3	51	100.7	144.2	60	112.4	102.4	213.9	249.8	96	104.33	165.53	1	1	1	1	1	1	1	1	38	34	33	34	34	34	32	32	0	1	0	0	0	0	0	0	0	0	0	1	0	0	0	0	1	1	1	0	0
G18040	3	40	20.3	41.8	69.7	58.6	255.2	279.9	86.4	158.6	47.6	195.03	1	1	1	1	1	1	1	1	42	38	36	36	31	27	27	31	0	0	0	0	0	0	0	0	0	0	0	0	0	0	0	0	0	0	0	0	0
G18056	3	59	56.8	146.8	6.3	93.1	134.7	55.7	46.7	92.6	75.75	82.43	1	1	1	1	1	1	1	0	44	44	40	40	36	36	36	35	0	0	0	0	0	0	0	1	0	0	0	1	1	0	0	0	0	0	0	0	0
G18062	3	54	5.8		44.4	50.1	52.4	48.3	28.9	32.1	33.43	40.43	1	0	1	1	1	1	1	0	38	39	36	36	34	34	34	33	0	1	0	0	0	0	0	0	1	0	0	1	1	0	0	1	1	1	1	0	0
G18066	3	45	18.6	37.4	24.6	23.2	50.5	117.3	63.7	58.4	25.95	72.48	1	1	1	1	1	1	1	1	40	37	37	38	34	32	32	32	0	0	0	0	0	0	0	0	0	0	0	1	1	0	0	0	0	0	0	0	0
G18067	3	47	100.5	68.6	58.6	114.6	53	138.3	80.3	83.9	85.58	88.88	0	0	0	1	1	1	1	1	34	34	33	33	28	30	30	28	0	0	0	0	0	0	0	0	0	0	0	1	1	0	0	0	0	0	0	0	0
G18034	3	48	226.6	222.9	106.2	83.7	425.3	146.1	86.1	478.4	159.85	283.98	0	0	0	0	1	1	1	1	45	45	38	38	34	34	34	34	0	0	0	0	0	0	0	0	0	0	0	0	0	0	0	0	0	0	0	0	0
G18057	3	61	684.8	547	173.4	206	247.5	451.3	104.9	220.6	402.8	256.08	1	0	1	1	1	1	1	1	42	42	36	36	34	34	32	30	0	1	0	0	1	0	0	0	0	0	0	0	0	0	0	0	0	0	0	0	0
G18061	3	60	457.7	409.3	94.1	410.2	510.3	60.3	605.7	449.7	342.83	406.5	1	1	1	1	1	1	1	1	42	42	38	38	32	32	34	34	0	0	0	1	1	0	1	0	0	0	0	1	0	0	0	0	0	0	0	0	0
G18065	3	43	226.7	555.3	206	47	188.7	396.6	802.7	285.3	258.75	418.33	1	1	1	1	1	1	1	1	35	44	35	37	33	32	32	32	0	0	1	1	0	0	0	0	0	0	0	1	0	0	0	0	0	0	0	0	0
G18070	3	58	94	343.7	380.7	433.1	563.4	91.8	91.1	417.6	312.88	290.98	0	1	1	1	1	1	1	1	40	40	36	36	36	36	36	36	0	0	0	0	1	0	0	0	0	0	1	1	0	0	0	0	0	0	0	0	0
G18074	3	49	623.3	567.3	457.9	435.4	208.1	366.6	310.9	353.3	520.98	309.73	0	1	1	1	1	1	1	1	42	42	38	36	34	34	34	34	0	0	0	1	1	0	0	0	0	0	0	1	0	0	0	0	0	0	0	0	0
G17073	6	60	46.9	137.6	77.7	62	99.4	76.8	48	45.9	81.05	67.53	0	0	0	1	1	1	1	1	46	44	42	38	34	35	35	35	0	0	0	1	1	1	1	1	0	0	1	1	0	0	0	0	0	0	0	0	0
G18060	6	62	53.9	72.8	91.6	73.4	111.7	83.9	61.8	61.4	72.93	79.7	1	1	1	1	1	1	1	1	38	38	35	35	30	30	30	30	0	0	0	1	0	1	0	0	0	0	1	0	0	0	0	0	0	0	0	0	0
G17030	6	50	27.8	18	35.3	18.9	155.5	41	40.7	58.4	25	73.9	0	1	1	1	1	1	1	0	38	38	34	33	32	32	32	32	0	0	0	0	1	0	1	0	0	0	0	1	0	0	0	0	0	0	0	0	0
G18005	6	55	88.5	168.1	78.8	45.8	162.9	198.7	147.7	142.1	95.3	162.85	1	1	1	0	0	0	1	1	37	36	36	37	34	34	34	34	0	0	0	1	1	1	0	0	0	0	0	1	0	0	0	0	0	0	0	0	0
G18016	6	45	28.8	57.6	38.3	26.4	49.8	33.7	33.7	91.6	37.78	52.2	1	1	1	1	1	1	1	1	38	34	34	34	33	32	32	33	0	0	0	1	0	0	0	0	0	0	0	0	0	0	0	0	0	0	0	0	0
G18030	6	56	108.9	25.7	156.4	93	116.9	128.8	84.1	98.2	96	107	0	1	1	1	1	1	1	1	39	40	32	32	34	33	33	33	0	0	0	0	0	0	0	0	0	0	0	0	0	0	0	0	0	0	0	0	0
G18044	6	48	262.9	139.8	115.1	48.4	178.8	52.2	85.4	120.4	141.55	109.2	1	1	1	1	1	1	1	1	40	34	33	33	32	32	32	33	0	0	0	1	0	0	0	0	0	0	0	1	0	0	0	0	0	0	0	0	0
G18050	6	59	99.8	84.6	43.4	2.5	145	105.6	70.6	101.3	57.58	105.63	1	1	1	1	1	1	1	1	32	32	30	30	29	29	29	29	0	0	0	0	0	0	0	0	0	0	0	0	0	0	0	0	0	0	0	0	0
G18051	6	54	7.5	5.1	5.4	164.9	19.3	21.6	14.3	94	45.73	37.3	1	1	1	1	1	1	1	1	40	40	40	40	33	34	33	33	0	0	0	0	0	0	0	0	0	0	0	0	0	0	0	0	0	0	0	0	0
G18054	6	47	33.2	109.4	92	81.5	120.5	120	147.6	78.3	79.03	116.6	0	0	0	0	1	1	1	1	42	38	36	36	32	32	32	32	0	0	1	0	0	0	0	0	0	0	0	0	0	0	0	0	0	0	0	0	0
G18068	6	43	160.8	21.2	39.6	30.5	46.1	253.7	212.7	21.4	63.03	133.48	0	1	1	1	1	1	1	1	33	33	33	33	31	26	27	30	0	0	0	0	0	0	0	0	0	0	0	1	0	0	0	0	0	0	0	0	0
G18071	6	58	70.4	126.5	51.2	31.9	57.5	55.8	46.1	43	70	50.6	0	0	0	0	1	1	1	1	42	37	37	38	32	32	32	32	0	1	0	0	0	0	0	0	0	0	0	0	0	0	0	0	0	0	0	0	0
G18049	6	62	363.9	506.1	217.2	16.3	235.9	100.4	146.6	369.5	275.88	213.1	1	0	1	1	1	1	1	1	42	42	36	36	34	34	34	34	0	0	0	0	1	1	0	0	0	0	0	1	1	0	0	0	0	0	0	0	0
G17029	6	44	170.5	36.6	75.8	87.8	103.5	30	35.2	17.9	92.68	46.65	1	0	1	1	1	1	1	0	38	38	34	34	32	32	33	33	0	0	1	1	0	0	0	0	0	0	0	0	0	0	0	0	0	0	0	0	0
G18002	6	48	363.5	146.5	169.9	81.3	384.3	87.7	109.4	218.9	190.3	200.08	1	0	1	0	1	1	1	1	42	38	36	36	33	32	34	32	0	0	0	0	0	0	0	0	0	0	0	0	0	0	0	0	0	0	0	0	0
G18003	6	56	234.7	309.8	40.7	87.6	313.7	55.4	48.3	20.3	168.2	109.43	1	0	1	1	1	1	1	1	43	39	39	37	32	32	32	32	0	0	0	0	0	0	1	1	0	0	0	0	0	0	0	0	0	0	0	0	0
G18037	6	48	343	236.3	445.8	36.4	402.8	226.4	230.5	307.9	265.38	291.9	0	0	0	0	1	1	1	1	44	44	39	38	34	34	36	36	0	0	0	0	0	0	0	0	0	0	0	0	0	0	0	0	0	0	0	0	0
G18045	6	53	340.4	263.4	96.1	58.6	355.1	320.6	62.1	548.2	189.63	321.5	0	0	0	1	1	1	1	0	44	44	40	40	36	36	34	34	0	0	0	0	1	1	1	0	0	0	0	0	0	0	0	0	0	0	0	0	0
G18046	6	49	519.6	384.5	445.6	169.8	541.1	399.4	599.7	413.1	379.88	488.33	1	0	1	1	1	1	1	0	43	44	39	38	35	34	37	36	0	0	0	0	0	0	0	0	0	0	0	1	0	0	0	0	0	0	0	0	0
G18055	6	49	481.5	491.3	296.3	473.7	378.2	201.4	94.1	478.9	435.7	288.15	1	0	1	1	1	1	1	1	44	44	37	37	32	32	32	32	0	0	1	0	0	0	0	0	0	0	0	0	0	0	0	0	0	0	0	0	0
G18059	6	49	510.6	15.3	90.2	50.7	485	116.5	476	374.4	166.7	362.98	1	1	1	1	1	1	1	1	43	43	38	38	34	33	34	34	0	0	0	1	1	1	0	0	0	0	0	1	1	0	0	0	0	0	0	0	0
G18063	6	46	622.6	135.2	261.1	148.5	391.7	61.5	108	251.4	291.85	203.15	1	1	1	1	1	1	1	0	40	41	36	36	34	34	34	32	0	0	0	0	0	0	0	0	0	0	0	1	1	0	0	0	0	0	0	0	0
G18073	6	49	532.7	399.6	82	83.2	487.1	34	53.8	231.7	274.38	201.65	1	1	1	1	1	1	1	1	42	42	38	38	32	30	30	32	0	0	0	0	0	0	0	0	0	0	1	1	0	0	0	0	0	0	0	0	0
G18019	6	46	138.7	59.1	35.9	193.8	219.3	42.2	37.2	27.5	106.88	81.55	0	1	1	1	1	1	1	1	40	40	38	32	34	34	34	34	0	0	0	0	0	0	0	0	0	0	0	0	0	0	0	0	0	0	0	0	0
G17051	9	56	6	75.7	45.5	33.2	113.9	18.3	43.9	18.1	40.1	48.55	0	0	0	0	1	1	1	1	37	38	36	34	32	34	31	31	0	0	0	0	0	1	0	0	0	0	0	0	0	0	0	0	0	0	0	0	0
G17057	9	39	61.1	200.3	220.5	51.5	114.1	74.5	296.5	38.2	133.35	130.83	1	1	1	1	1	1	0	1	40	40	38	38	36	36	29	36	0	0	0	0	1	1	1	0	0	0	0	0	0	0	0	0	0	0	0	0	0
G17059	9	65	113.7	9.1	9.1	200.5	102.5	93.8	107.4	98.2	83.1	100.48	0	0	0	0	1	1	1	1	40	37	34	34	32	33	32	33	0	1	1	0	0	0	1	0	0	0	0	1	0	0	0	0	0	0	0	0	0
G18004	9	58	105.2	72.6	12.5	5.1	49.2	60.9	190.4	202.3	48.85	125.7	1	1	1	1	0	1	1	0	42	42	36	36	32	33	30	29	0	0	0	0	1	1	1	0	0	0	0	1	1	0	0	0	0	1	1	0	0
G17068	9	61	169.9	56.6	128.5	41.9	230.7	115.5	56.3	284.7	99.23	171.8	1	1	1	1	1	1	1	1	40	38	38	38	32	34	35	32	0	0	1	0	0	0	0	0	0	0	0	0	0	0	0	0	0	0	0	0	0
G17069	9	57	54.8	88.9	53.6	91.5	54.1	93.4	186.4	39.1	72.2	93.25	1	0	1	1	1	1	1	1	40	40	38	36	36	33	30	33	0	0	0	0	1	1	0	0	1	0	0	1	1	0	0	1	1	1	0	0	0
G18012	9	44	6	4.2	22.1	89.8	72.7	85.7	220.6	113.4	30.53	123.1	1	0	0	1	1	1	1	1	41	39	39	41	35	35	32	33	0	0	1	0	1	0	0	0	0	0	0	1	1	0	0	0	0	0	0	0	0
G18025	9	55	59.1	113	40.6	195.5	182.5	83.3	79.9	86.3	102.05	108	1	0	0	1	1	1	1	1									0	0	0	0	0	0	0	0	0	0	0	1	0	0	0	0	0	0	0	0	0
G18033	9	43	12.9	53.9	14.9	4.2	66.7	36.4	28.5	28	21.48	39.9	1	1	1	1	1	1	1	1	40	36	36	36	32	32	30	30	0	1	1	0	1	1	1	1	0	0	0	0	0	0	0	0	0	0	0	0	0
G18036	9	50	8.7	21.9	11.7	18	187.7	154.2	108.7	78.8	15.08	132.35	0	1	1	1	1	1	1	1									0	0	0	0	0	0	1	0	0	0	0	0	0	0	0	1	1	1	1	0	0
G17045	9	61	160.7	54.6	87.6	31.1	187.8	106.9	63.1	75.7	83.5	108.38	0	0	0	0	0	1	1	1	37	37	35	35	34	34	35	35	1	1	1	1	0	0	0	0	0	0	0	1	1	0	0	0	0	0	0	0	0
G17067	9	50	153.5	60.3	55.8	418.4	221.2	20.6	23.2	24.1	172	72.28	1	0	1	1	1	1	1	0	40	39	37	35	31	32	33	31	0	0	0	0	0	0	0	0	0	0	0	0	0	0	0	0	0	0	0	0	0
G17070	9	55	136.2	68.6	241.4	164.7	181.3	176.8	54.3	33.8	152.73	111.55	1	1	1	1	1	1	1	0	38	34	34	34	32	32	34	36	0	0	1	1	0	0	0	0	0	0	0	0	0	0	0	0	0	0	0	0	0
G18006	9	48	51.6	242.6	86.7	86.2	95.9	74.8	93.7	165.8	116.78	107.55	1	1	1	1	1	1	1	1	38	43	42	34	32	34	34	32	1	0	0	1	0	0	0	1	0	0	0	0	0	0	0	0	0	0	0	0	0
G18007	9	51	557.9	66.2	71.3	365.8	211.7	45	93.2	304.8	265.3	163.68	1	1	1	1	1	1	1	0	38	38	34	33	34	34	31	31	0	0	1	1	1	0	0	1	0	0	0	0	0	0	0	0	0	0	0	0	0
G18008	9	63	82.2	802.6	802.6	449.3	77.6	68.3	67.6	135	534.18	87.13	1	1	1	1	1	1	1	1	38	38	36	36	31	33	34	31	1	0	0	0	0	0	0	0	0	0	0	1	1	0	0	0	0	0	0	0	0
G18009	9	54	289.2	728.2	257.5	172.9	182.1	124.5	196.5	138.5	361.95	160.4	0	0	0	0	1	1	1	0	38	38	36	36	34	34	34	33	0	0	1	1	1	1	0	0	0	0	0	0	0	0	0	0	0	0	0	0	0
G18024	9	57	195.9	52	93.5	93.5	225.7	74.5	76.3	106.2	108.73	120.68	1	1	1	1	1	1	1	1	46	44	38	38	36	36	36	36	0	0	0	1	0	0	0	0	0	0	1	1	0	0	0	0	0	0	0	0	0
G18026	9	61	236.3	11.7	20.3	7.6	176.5	79.7	245.4	59.3	68.98	140.23	1	0	0	0	1	1	1	0	42	42	36	38	34	34	32	30	0	0	0	0	0	0	0	0	1	0	0	1	0	0	0	0	1	1	1	0	0
G18027	9	53	522	425.5	434.7	68.3	430.6	305	331.9	280.6	362.63	337.03	1	1	1	1	1	1	1	1									0	0	0	0	0	0	0	0	1	0	0	1	0	0	0	0	0	0	1	0	0
G18028	9	54	539.3	427.2	278.6	172.9	288.1	167.7	270.5	523.6	354.5	312.48	1	1	1	1	1	1	1	1									0	0	0	0	1	0	0	0	0	0	0	0	0	0	0	0	0	0	0	0	0
G18029	9	61	548.4	565.3	452.6	218.8	339.3	443	45.7	506.3	446.28	333.58	1	1	1	1	1	1	1	1									0	0	0	0	1	1	0	0	0	0	0	1	1	0	0	0	0	0	0	0	0
G17039	9	67	11.4	31.8	168.6	196.5	242.3	195.1	170.7	13.8	102.08	155.48	1	1	1	1	1	1	1	0	43	44	40	42	36	35	35	35	0	0	1	1	1	0	0	0	0	0	0	1	1	0	0	1	0	0	0	0	0
G17021	12	60	6.1	101.3	147.1		244.3	281.6	263.4	238.4	84.83	256.93	1	1	0	1	1	1	1	1	39	39	37	36	32	32	33	32	0	0	1	1	1	1	1	0	0	0	0	0	0	0	0	0	0	0	0	0	0
G17026	12	63	3.2	2.5	270.3	117.2	96.8	22.9	8.9	16.7	98.3	36.33	1	0	0	0	1	1	1	1	35	35	36	35	35	34	34	36	0	0	0	0	0	1	0	1	1	0	0	1	0	0	0	1	0	0	0	0	0
G17027	12	57	54.7	50.9	44.9	20.3	44.7	27.9	282.7	147.4	42.7	125.68	1	1	1	1	1	1	1	1	36	36	36	36	34	36	30	32	0	0	0	0	0	0	0	0	0	0	0	0	0	0	0	0	0	0	0	0	0
G17028	12	47	183.4	168.1	111.9	61.9	214.2	172.8	98.9	344.1	131.33	207.5	1	0	1	1	1	1	0	1	34	34	34	33	33	33	33	36	1	1	1	1	1	0	0	0	0	0	0	0	0	0	0	0	0	0	0	0	0
G17037	12	45	33	50.2	35.6	233.2	81.3	61.8	47.1	149.7	88	84.98	0	0	0	0	1	1	1	1	39	39	36	34	34	34	33	32	0	1	1	1	0	0	0	0	0	0	0	0	0	0	0	0	0	0	0	0	0
G17046	12	47	13.5	25.8	105.6	40.4	61.6	50.9	6.7	3.4	46.33	30.65	0	0	0	0	1	1	1	1	41	42	40	37	34	34	36	35	0	0	1	1	1	1	0	1	0	0	0	1	0	0	0	0	0	0	0	0	0
G17047	12	65	278.5	108.8	4.5	6.1	72.7	49.8	60.6	71.5	99.48	63.65	0	1	0	1	1	1	1	1	40	37	35	35	35	38	35	35	1	1	1	1	0	0	0	0	1	0	0	1	0	0	0	1	1	1	1	0	0
G17050	12	70	418.9	429.9	152.9	162.5	84.8	68.8	47.4	409.2	291.05	152.55	0	0	0	0	1	1	1	1	39	37	36	35	34	34	34	32	0	0	0	0	1	1	0	1	0	0	0	1	0	0	0	0	0	0	0	0	0
G17052	12	46	397.5	219.4	169	72.5	127.3	83.1	134.2	190.9	214.6	133.88	0	0	0	0	1	1	1	1	40	38	35	37	35	32	32	35	1	1	1	1	0	0	0	0	0	0	0	1	0	0	0	0	0	0	0	0	0
G17055	12	60	146.9	76.6	100	70.1	205.8	51.9	257.8	79.4	98.4	148.73	1	1	1	1	1	1	0	1	40	35	35	38	31	34	32	32	0	0	1	0	0	0	0	0	0	0	0	0	0	0	0	0	0	0	0	0	0
G17058	12	56	484.9	51.5	21.1	161.8	106	61.1	71	29.7	179.83	66.95	1	1	1	1	1	1	1	1	39	38	37	35	33	34	34	33	0	0	0	1	0	0	0	0	0	0	0	1	0	0	0	0	0	0	0	0	0
G17072	12	55	155.9	249.9	123	157.8	325.6	279.3	192.2	149.7	171.65	236.7	0	1	1	1	0	1	1	1	32	34	33	33	30	30	30	30	0	0	1	0	0	0	1	0	0	0	0	0	0	0	0	0	0	0	0	0	0
G17064	12	58	175.3	403.2	187.2	194.1	179.1	202.3	232.7	230.4	239.95	211.13	1	1	1	1	0	1	1	0	41	41	36	34	36	36	36	35	0	0	0	0	0	1	0	0	0	0	0	0	0	0	0	0	0	0	0	0	0
G17071	12	56	223	231.9	81.1	207.9	369.9	42.4	346.3	208.9	185.98	241.88	1	1	0	1	1	1	1	0	40	38	37	35	33	33	34	32	0	0	0	0	0	0	0	0	0	0	0	0	0	0	0	0	0	0	0	0	0
G17024	12	62	49.5	195.9	180.1	195.3	196.7	214.6	204.2	132.1	155.2	186.9	1	1	1	1	0	1	1	1	41	41	41	40	34	33	33	27	0	0	0	0	1	1	1	0	0	0	1	1	1	0	0	0	0	0	0	0	0
G17025	12	58	12.3	188.7	99.1	49.1	65.2	111.2	157.4	9.9	87.3	85.93	1	1	1	1	1	1	1	1	37	37	37	36	32	30	30	26	1	1	1	0	1	0	0	0	0	0	1	1	1	1	1	0	1	0	0	0	0
G17032	12	64	58.4	214.4	153.3	197.6	253.7	233.3	90.2	58.6	155.93	158.95	1	1	1	1	1	1	1	0	35	35	35	32	30	30	31	28	1	1	1	1	1	1	1	0	0	0	0	0	1	0	0	0	0	0	0	1	1
G17033	12	50	5.2	4.2	3.9	15.8	52.1	21.9	19.2	4.4	7.28	24.4	1	1	1	1	1	1	1	1	40	39	39	39	36	36	36	36	0	0	0	0	1	1	1	0	0	0	0	0	0	0	0	0	0	0	0	0	0
G17035	12	62	7.4	72	232.1	149.7	358.3	319.7	332.8	165.1	115.3	293.98	0	0	0	0	1	1	1	1	34	35	34	35	32	32	33	32	0	0	0	0	1	1	0	0	0	0	0	1	0	0	0	0	0	0	0	0	0
G17038	12	48	9.2	53.6	40.3	18.6	87.1	153.1	97.6	100	30.43	109.45	0	0	0	1	1	0	1	1	34	35	36	35	34	34	34	36	0	0	0	0	0	0	1	1	0	0	0	0	0	0	0	0	0	0	0	0	0
[truncated: 20 more columns]
